# Supplementary material for: Metagenomics reveals gut microbial differences and ecological adaptation in plateau zokor (Eospalax baileyi) populations
Source: BMC Microbiol. 2026 Apr 20;26:519. doi: 10.1186/s12866-026-05069-6 (PMC13231566; doi:10.1186/s12866-026-05069-6)
Supplement: Supplementary file 1 — Supplementary Material 1. [file 12866_2026_5069_MOESM1_ESM.zip]

Archive with 7 entries (6 files):
- Supplementary Material 1/
- Supplementary Material 1/Supplementary table S1 The information of sampling sites of plateau zokor..docx
- Supplementary Material 1/Supplementary table S2 Sample sequencing information..docx
- Supplementary Material 1/Supplementary table S3 Statistical table of assembly results..docx
- Supplementary Material 1/Supplementary table S4 Top 20 functional categories by relative abundance at KEGG Level 2..docx
- Supplementary Material 1/Supplementary table S5 Genetic distance (Fst) of plateau zokor populations..docx
- Supplementary Material 1/Supplementary table S6 Polymorphism information of SSR primer.docx
